# Supplementary material for: AGILE platform: a deep learning powered approach to accelerate LNP development for mRNA delivery
Source: Nat Commun. 2024 Jul 26;15:6305. doi: 10.1038/s41467-024-50619-z (PMC11282250; doi:10.1038/s41467-024-50619-z)
Supplement: Supplementary file 4 — Source Data [file 41467_2024_50619_MOESM4_ESM.xlsx]

## Sheet: Figure 2
Figure 2e
	A1	A2	A3	A4	A5	A6	A7	A8	A9	A10	A11	A12	A13	A14	A15	A16	A17	A18	A19	A20
	4.05669	5.89065	7.33559	3.8105	4.79471	3.15517	3.48474	3.33944	2.06608	1.15234	0.708985	1.56825	2.06947	9.42489	2.14871	1.35798	2.40428	0.922068	3.10324	3.07063
	3.38179	6.6842	6.39212	6.62077	2.27833	4.87178	3.64253	7.57067	5.17174	9.54572	6.37716	7.46809	1.82144	3.9254	8.26774	6.97937	4.22577	4.12069	4.49027	2.36565
	2.37491	3.74054	3.11187	4.17176	5.92477	5.75845	6.66458	9.25809	7.53004	8.06319	8.3403	8.26076	8.57201	8.08264	8.86766	7.78036	0.213631	1.09993	1.71602	0.777714
	0.997244	2.34162	4.73373	4.86933	5.9905	5.04889	4.8648	2.51925	7.2731	8.30978	7.36428	7.36758	7.57764	7.66107	7.22508	6.97539	0.437615	0.595517	1.39359	0.951349
	2.623	3.82572	3.11378	2.95668	4.90156	6.03586	5.03502	6.92127	4.99184	8.11659	8.26314	7.80904	7.88155	7.6459	8.74521	8.35826	0.425953	0.707451	0.453968	1.40351
	4.23131	4.81872	3.84079	3.90652	6.40556	4.68789	5.52858	4.13368	7.4451	8.23487	8.89215	7.16356	6.79369	8.20418	7.64569	7.33073	0.396269	1.00678	0.472576	1.59614
	-0.0390696	2.8042	1.46642	1.76424	5.24851	4.26034	2.70973	3.92947	7.28191	6.71944	6.76036	6.68997	6.60456	6.81298	6.17189	7.83831	0.121733	1.5471	1.38722	0.857307
	-1.8635	2.96446	2.9729	2.76505	4.56277	4.09393	2.63635	4.23453	6.75664	7.86878	7.37788	6.98211	6.79939	6.7896	7.36399	8.17713	0.576739	-0.0173829	1.11425	0.909816
	1.26807	4.57691	2.7963	4.42113	4.48621	4.64209	4.91895	4.22072	7.53365	4.42487	7.3598	6.8246	7.64814	7.51514	8.31786	8.54231	0.928032	-0.166482	-2.30124	0.610591
	2.91567	5.99802	6.93281	8.31335	7.02516	8.31922	7.72753	12.9931	5.03757	10.1005	6.87593	5.5463	6.65946	7.39781	8.0657	7.24042	0.955279	1.14879	1.34899	0.254288
	4.9604	9.4392	9.03675	8.75808	4.64297	1.3042	1.90174	2.48228	3.83943	5.91738	0.949029	0.252835	3.55297	9.24884	6.25184	2.40938	3.2452	0.263993	-0.139148	0.944949
	5.63236	9.76561	9.38919	6.61903	3.9175	1.50047	1.16009	1.36242	0.296435	5.31349	6.57271	0.203119	0.954828	1.60663	0.870415	0.915082	2.65052	-1.58049	1.91297	1.37749
	3.95155	7.63502	6.96501	6.36549	4.60127	2.10633	2.87918	2.92973	1.51002	2.60542	1.94087	1.70827	4.53133	13.921	5.95049	2.02528	2.72105	1.1753	1.64032	1.38362
	3.27665	0.589246	8.88771	7.59772	0.720188	4.74271	1.20737	6.62736	3.64413	12.8523	3.1442	2.33974	2.85822	3.97297	12.7633	10.6051	0.846841	2.38649	5.40095	0.0812087
	5.12109	6.23	5.62757	4.49726	6.47408	8.11861	7.04179	11.0567	5.8592	8.65644	7.60642	6.03912	6.2375	6.63064	8.64494	8.15745	1.02016	0.372987	2.18816	0.340671
	4.27231	3.84333	4.70029	5.14495	4.84327	6.79225	5.86411	6.02104	6.95305	5.98429	7.09432	5.38083	5.33099	7.24938	8.60116	7.8904	1.32151	1.3886	1.23875	0.240229
	4.13005	5.63204	5.29731	5.79625	5.93906	7.20109	7.38929	9.63341	7.20743	8.25203	7.41666	6.39468	6.99867	6.6677	8.01639	8.17138	0.905213	-0.515369	1.72262	1.37884
	4.85957	6.53079	5.73054	5.65451	5.58887	7.45671	7.2419	9.72433	7.48512	7.75611	8.11341	5.58951	8.11739	7.505	8.58966	7.88185	0.382407	0.675014	1.70455	-0.200542
	4.26752	4.65647	2.32226	4.58337	7.99489	6.81487	5.43222	7.3006	4.62011	7.75672	6.53633	5.07644	6.53585	5.81579	6.28282	7.86038	1.87015	1.28389	2.03567	-1.5983
	5.15562	7.16954	4.48484	4.6551	5.69454	7.00946	6.30338	8.68721	6.27246	7.8915	7.16068	6.01178	6.13849	5.51524	6.95619	-0.0808688	-0.295276	0.876111	1.40142	0.00498556
	5.74563	6.10081	4.66713	6.02469	5.32758	7.35196	7.09701	7.82081	6.88662	7.41517	6.8327	5.53978	7.24071	5.53365	7.60814	-0.637749	-0.678788	0.701813	1.14397	-1.39363
	0.407221	6.1438	6.84789	8.3219	4.415	7.90115	7.7718	12.4316	5.44537	7.56176	7.31773	3.60812	4.50648	5.35942	8.13434	-0.941141	0.404344	1.90613	1.26829	0.967415
	1.29011	10.59	9.60781	11.3399	2.91811	0.562845	1.35162	1.9832	-1.22924	1.27967	0.990507	0.479934	1.26463	11.0569	1.06639	-0.578326	2.50836	-0.265149	0.749047	1.51869
	6.78565	10.9012	9.93027	11.027	5.16347	3.14548	1.47933	1.00203	-0.311118	1.7471	-0.854953	0.914111	1.6736	0.457181	-0.178343	-0.780116	0.856779	0.685813	0.263569	1.31814
	2.56158	6.11859	5.87187	4.99546	2.3354	3.06493	1.293	1.11519	2.63532	5.50609	3.92864	2.42636	5.39154	15.3271	5.80002	3.74423	2.42961	2.03042	3.02624	1.43417
	3.52578	6.87187	5.98307	4.81571	2.60552	6.10314	3.20317	8.80574	6.2564	13.9162	5.37643	4.43347	4.83751	5.88024	12.1374	8.00939	3.7485	0.474448	4.80873	2.30809
	0.956934	3.40927	3.95501	2.87519	5.02756	7.41044	6.68547	9.81618	8.74994	7.03961	6.54199	8.09916	8.14988	6.96326	8.13982	6.75838	0.0471867	0.818731	2.19163	1.57581
	0.760325	0.924877	0.895662	1.80708	3.07057	4.25376	3.86869	3.37159	6.26097	6.24582	5.92147	4.67247	5.64996	5.98564	6.50097	5.08158	0.215524	1.85556	0.440184	3.34759
	2.90738	3.35452	2.79366	2.03812	5.09928	6.19997	5.43474	7.75054	6.32574	6.82605	6.72953	6.86323	6.51347	6.18479	7.76265	6.08925	1.61659	1.73318	0.186367	0.715592
	-0.820233	3.6486	2.91256	1.61447	4.47032	5.06861	4.84586	7.40261	6.4968	8.78489	6.78914	5.67964	7.51528	7.14332	7.52217	5.4372	1.28758	1.71194	1.12566	-0.322928
	-0.193548	2.00237	1.46862	0.951495	5.25478	5.18938	2.79194	3.82849	5.57822	7.05028	4.29229	5.3694	3.94856	4.29185	5.24869	5.08833	0.240204	0.953283	1.19014	0.589669
	0.435464	1.50457	1.79169	0.0338457	4.05807	4.80968	4.82434	6.56764	4.82707	6.66035	5.0291	5.9203	6.01854	5.38895	4.06654	6.26147	0.577976	1.9027	0.775017	1.85522
	2.24408	2.27957	1.25243	2.74664	3.89869	3.6602	3.93058	6.26773	5.96424	6.03033	5.33297	5.87298	5.82621	5.60356	6.58906	6.78576	0.758573	1.74607	-0.355996	1.22068
	1.53172	3.82392	5.1217	5.72062	5.25963	6.10192	5.56894	9.4864	8.94749	6.98172	5.3295	5.60883	6.2332	6.69302	6.75522	6.1985	0.983766	1.64006	1.64036	1.07912
	4.66858	8.87364	8.07291	8.98751	4.5727	2.52953	1.10327	0.692868	-1.01542	3.07388	-0.114241	0.229548	0.958946	9.74167	2.26839	7.68892	0.276196	1.55608	0.0358339	0.73715
	6.45967	9.14629	8.34192	8.72981	3.50176	1.06824	1.32923	2.70069	-1.06765	1.18783	0.111919	0.886673	0.785427	3.59567	1.30059	-0.692916	5.42729	0.854712	2.80199	2.94998
	8.61632	10.6474	9.09914	10.5927	3.94238	4.37378	6.26286	3.32183	2.54394	5.30521	3.41748	2.30016	5.10201	15.061	5.66317	2.87095	0.880828	1.98858	2.92409	2.01133
	8.21742	9.95199	9.80156	10.6379	2.32986	10.0515	5.00435	13.5847	6.32316	13.8526	5.26626	4.18458	4.78815	5.72214	12.0455	7.8338	1.82378	3.54179	4.54587	0.799956
	6.91553	6.86518	5.72198	7.67794	9.50232	7.99971	10.0904	13.2131	8.65748	7.0214	6.61775	8.12074	8.1722	7.04609	8.25852	6.62047	-0.362306	4.99576	1.15868	2.87267
	6.0346	6.87642	5.81281	6.07228	5.70759	5.44661	6.12399	6.31355	6.18152	6.39655	6.08995	4.83636	5.59067	6.10108	6.52097	4.87631	0.84156	1.55733	0.155504	-0.0163892
	5.48085	5.62915	7.02848	3.45697	5.77318	6.10381	6.35913	5.37966	6.57893	6.95665	6.71744	6.94438	6.44653	6.22201	7.74832	5.76249	-0.681273	1.33771	0.843617	0.618795
	7.21095	8.03257	7.01607	7.83363	6.93153	6.07723	7.05725	5.32441	6.60964	8.87543	6.69909	5.58384	7.38994	7.10489	7.67463	5.81135	-0.58404	1.54769	0.589874	1.06963
	1.897	6.2819	6.87805	5.11529	4.73621	6.23596	6.45199	3.4135	5.38073	6.95135	4.26918	5.21261	3.95677	4.44843	5.33738	5.45293	0.483933	0.583937	0.315765	-0.398326
	5.62293	6.94994	6.99097	5.49589	6.87193	6.67483	7.25148	4.73223	4.59844	6.50822	4.95403	5.96691	5.75993	5.19156	4.36121	6.14247	-0.240337	3.18322	1.76519	0.614183
	3.57534	7.66333	7.34662	5.13256	7.1051	7.0736	7.61128	6.0289	6.19167	6.11223	5.74936	5.68758	5.84781	5.63058	6.77276	6.93819	1.50856	1.18718	3.25258	1.80102
	8.79074	6.69657	7.32808	7.49919	7.01756	7.77672	7.6974	5.01871	8.31799	7.46165	5.47964	5.70449	6.4287	6.68515	6.88396	6.5521	-0.407269	3.00326	0.503151	-1.46212
	-0.399795	3.40542	1.44308	2.5836	1.77932	1.12893	0.78924	1.01738	-0.370044	2.95649	0.427567	-0.47617	0.304815	9.78769	2.45918	7.53515	0.0696278	-0.261928	-0.565265	7.07653
	0.408158	2.95227	2.61937	5.10601	2.75867	1.20467	0.428493	-0.138983	-0.670776	1.65963	0.989725	0.147455	1.22957	1.13471	2.7753	1.06865	-0.897925	0.520868	0.73864	3.22167
	9.6337	12.2024	11.1642	11.2748	7.41413	7.11056	6.41904	5.95032	3.53916	5.76708	3.75043	2.89885	5.78136	15.9597	6.42626	3.32793	3.02148	1.84608	3.21849	0.53149
	8.60577	12.825	12.2407	11.1426	6.47933	13.0268	7.97648	14.5055	5.98014	15.0825	5.24793	3.32193	4.27922	6.75989	12.9687	9.2392	3.65211	1.54597	5.05661	1.66697
	7.45472	8.62974	8.7112	8.36558	9.88924	11.5532	11.1205	14.6089	10.1044	8.72323	7.62358	7.99058	7.52813	7.12153	8.49652	8.63466	0.926486	1.61334	2.56046	1.90709
	7.41897	7.44555	6.84096	5.52938	8.56583	8.36083	7.90787	10.2359	8.91849	7.71167	6.35168	7.49586	6.47235	6.30834	7.28925	5.90989	0.849308	1.80519	0.699246	3.25028
	7.78041	8.40644	7.82286	6.82662	8.95887	9.97975	9.95579	12.9119	7.48281	9.51002	7.79008	7.55203	7.78845	7.16029	8.62388	8.27729	1.53684	1.67117	0.949802	1.9991
	7.71228	8.12733	8.48981	5.04143	9.26336	9.33552	8.55329	11.7363	6.73584	10.4796	8.21998	8.02998	8.27535	7.978	8.74679	7.88213	1.16947	1.60791	2.23177	1.25038
	6.93149	7.05576	6.77533	6.72874	7.86251	7.2457	7.18157	8.56342	7.35315	8.43289	6.49918	7.23522	6.86315	5.94642	7.13571	7.3819	0.0784801	0.608028	1.24879	1.72534
	7.56803	7.08467	7.68985	5.48776	2.56194	8.30503	11.2687	7.60602	10.3864	8.73866	6.96338	6.56922	6.2232	6.99765	8.08835	6.50184	-0.0100309	2.6015	0.749468	2.1016
	7.26282	6.68709	6.23613	7.47884	1.21548	8.99676	7.88917	1.30753	7.99247	8.85565	7.43602	7.23202	7.36778	6.23362	7.07948	6.91439	0.116256	1.70701	1.01629	1.7769
	6.94776	9.20336	4.46096	8.99687	3.51033	11.1477	6.39941	1.83012	6.51175	8.71711	7.92308	6.16323	7.224	7.4315	8.40638	9.77479	-0.155159	1.71137	1.19435	2.00555
	12.609	13.1495	5.94169	3.81949	3.84949	2.02807	0.230576	-0.280059	0.115477	2.48113	0.222392	0.0588937	1.27302	10.5503	1.89077	1.52356	0.475362	2.35891	0.149707	0.572778
	10.0452	6.70019	6.47343	6.52082	5.33513	0.991501	0.362863	0.0178507	0.0588937	2.32193	1.11548	2.04439	1.1964	3.35319	-0.24218	-2.34563	4.95122	0.910448	2.20303	2.46576

## Sheet: Figure 3
Figure 3d
	Untreated	MC3	ALC-0315	H1	H2	H3	H4	H5	H6	H7	H8	H9	H10	H11	H12	H13	H14	H15
	2	93	585	224	80	129	198	987	782	43	17	5726	91	218	1133	771	197	48
	2	115	934	184	95	146	359	1122	905	71	29	5225	134	218	1176	1256	150	84
Figure 3g	H9	MC3	ALC-0315
	62400000	1456000	76470000
	53350000	5197000	62290000
	41090000	8001000	27300000

## Sheet: Figure 4
Figure 4d
	Untreated	MC3	ALC-0315	R1	R2	R3	R4	R5	R6	R7	R8	R9	R10	R11	R12	R13	R14	R15
	2	46	3492	247	580	232	195	62	6057	7	617	239	338	1614	163	7	14	14
	2	89	4339	226	497	408	220	93	5996	10	443	485	638	966	212	16	9	27
Figure 4e
		RAW 264.7						HeLa
	H9	4.77894	4.46588	4.9268	5.19642	4.60515	4.76916	9.72606	10.3768	10.1701	10.0401	10.2964	11.0326
	MC3	6.20333	5.94287	7.4686	7.53784	6.39595	7.90631	9.90488	9.59786	9.40928	9.30088	9.22582	9.61449
	R6	8.67779	7.89629	7.9225	8.22214	8.28602	8.85054	8.4487	7.95535	7.85546	7.45395	7.72962	8.06168

## Sheet: Figure 5
Figure 5a				Figure 5b
	VSA_EState3	0.0203663			SpDiam_Dzi	0.00748989
	SssNH	0.0203568			VR3_D	0.00717009
	SsssN	0.00921254			VSA_EState3	0.00693442
	ATSC6d	0.00875449			BCUTs-1h	0.00655623
	SpDiam_Dzare	0.0083148			ATSC0pe	0.00636024
	ATSC7d	0.00764606			SpDiam_DzZ	0.00600039
	SRW10	0.00667528			SMR_VSA6	0.00584838
	ATSC4v	0.00657876			AATS5Z	0.00578864
	SpDiam_Dzi	0.00609065			TIC4	0.00554563
	SsCH3	0.00606198			VR3_Dzare	0.00552537
	AATS6se	0.00587346			VE1_Dzp	0.00551295
	nHBDon	0.00570612			SpDiam_Dzm	0.00544372
	LogEE_Dzi	0.00570118			VR3_Dzpe	0.00513675
	AATS8Z	0.00564984			VR2_Dzare	0.0049973
	AATS6Z	0.00555925			VE1_Dzm	0.00493736
	NssNH	0.00552154			MWC04	0.00492429
	SpDiam_Dzpe	0.0051309			ATS1are	0.00488131
	SpDiam_DzZ	0.00511948			SsCH3	0.00485791
	MID_N	0.0050582			ATS0pe	0.00474758
	ATSC8m	0.00503019			ATSC7d	0.00471953
Figure 5k
		Xch-7dv	ATSC4m	PEOE	PEOE	ATSC4Z	VSA	Xch-5d	nAromBond	n5Ring	AATSC8pe	SsNH2	n6ARing	AATSC7d	AATSC8se	MDEC-11	AATSC8i	nC	SRW05	n6AHRing	SsssCH	ATSC5pe	SRW07	AATSC5v	MATS7d	nAromAtom	C3SP3	ATSC7dv	ATSC5p	EState	EState	MATS8i	n6HRing	n6Ring	NsNH2	SRW09
	A1	0	0.0730157	0.00981281	0	0.0731725	0.0332824	0	0	0	0.16139	0	0	0.0945244	0.161141	0.0922898	0.0733312	0.0341356	0	0	0.0326633	0.0781064	0	0.0460607	0.0968132	0	0.0378705	0.0098261	0.0577264	0.154378	0.0411163	0.0732153	0	0	0	0
	A2	0.0308796	0.0140422	0.00392717	0	0.0136829	0.0126037	0.199052	0	0.178324	0.0202386	0	0	0.0286068	0.00904801	0.00403525	0.0314178	0.0544616	0.175721	0	0.0117269	0.00799706	0.181136	0.0165739	0.0290929	0	0.0150393	0.038274	0.0227245	0.00909486	0.0286121	0.0318004	0	0	0	0.163047
	A3	0	0.0987645	0.00637327	0	0.098709	0.0218461	0	0	0	0.0341328	0	0	0.00741835	0.020019	0.0572193	0.0535193	0.0652456	0	0	0.0209523	0.0149965	0	0.0181942	0.00778412	0	0.0240864	0.0548041	0.0356939	0.00969856	0.0414378	0.0541614	0	0	0	0
	A4	0	0.113943	0.00993338	0	0.113501	0.0334197	0	0	0	0.0491395	0	0	0.149148	0.0552305	0.0820112	0.0698074	0.0553179	0	0	0.0328706	0.00633482	0	0.0114357	0.15472	0	0.0385803	0.0586857	0.00577199	0.0144799	0.041295	0.0692751	0	0	0	0
	A5	0	0.00291777	0.00421974	0	0.00316571	0.0204709	0	0	0	0.0203834	0.612283	0	0.00808397	0.0414753	0.00424631	0.0501616	0.0327282	0	0	0.0213774	0.0721255	0	0.0428825	0.00852485	0	0.0156444	0.0205605	0.0497979	0.00619503	0.082044	0.0498979	0	0	0.569718	0
	A6	0	0.0474852	0.00606329	0	0.0468115	0.0209332	0	0	0	0.020654	0	0	0.0686336	0.0104019	0.0639684	0.0931516	0.0532507	0	0	0.0200793	0.00826726	0	0.0233957	0.0715934	0	0.0229702	0.043934	0.0339924	0.00934632	0.0386367	0.0944127	0	0	0	0
	A7	0.0258997	0.0417633	0.00621609	0	0.0414351	0.0212791	0	0	0	0.0315223	0	0.0759332	0.0393236	0.0148125	0.00601226	0.0473732	0.0534284	0	0.0769602	0.0204635	0.0158698	0	0.0122562	0.0406841	0	0.0232071	0.063794	0.00104861	0.00934076	0.0789241	0.0476099	0.0765274	0.0752501	0	0
	A8	0	0.00145781	0.00530009	0	0.00203906	0.0187487	0	0	0	0.0369979	0	0	0.0429706	0.0211862	0.041688	0.0334096	0.0875796	0	0	0.0177749	0.0553639	0	0.000910587	0.046319	0	0.0205415	0.09365	0.0098934	0.00875198	0.0364195	0.0338987	0	0	0	0
	A9	0.0716811	0.0612315	0.00779703	0.421397	0.0631535	0.251897	0.225103	1	0.287985	0.0801478	0	0	0.0334112	0.0774249	0.0775005	0.0355339	0.0360413	0.289224	0	0.058129	0.148405	0.295022	0.000957833	0.0308469	1	0.0310734	0.0743864	0.0132536	0.38147	0.0417456	0.0344017	0	0	0	0.304761
	A10	0.0585117	0.0351267	0.0071475	0	0.0356167	0.024089	0.332269	0	0.284723	0.0697241	0	0	0.0459493	0.0878033	0.00764259	0.0428298	0.0446854	0.283491	0	0.0232319	0.03859	0.280972	0.00413915	0.0464654	0	0.0271095	0.0409484	0.0019592	0.0113575	0.0444518	0.0430198	0	0	0	0.267854
	A11	0.0239363	0.00404642	0.312582	0.208936	0.00505931	0.0368683	0	0	0	0.0055973	0	0.0985123	0.00380648	0.015369	0.00773658	0.00944915	0.0367087	0	0.098845	0.0379053	0.072392	0	0.0562736	0.00327729	0	0.0297336	0.0232229	0.0107722	0.0173093	0.0915372	0.00955256	0.0989571	0.0979568	0	0
	A12	0.0993158	0.0180583	0.00746468	0	0.0186371	0.0369948	0	0	0	0.0169147	0	0.0954559	0.0343838	0.0142126	0.0258562	0.0482547	0.0358301	0	0.0956968	0.0508832	0.108128	0	0.0854371	0.0336739	0	0.0293079	0.0222324	0.0460783	0.011285	0.0378505	0.0478713	0.0961085	0.095441	0	0
	A13	0.0459279	0.021816	0.343369	0.230415	0.0212249	0.0331483	0	0	0	0.0622178	0	0.108463	0.0259932	0.059778	0.00858391	0.0377211	0.0386265	0	0.108561	0.0331936	0.0774228	0	0.0580853	0.0270886	0	0.0318126	0.0769139	0.024744	0.0127347	0.0449443	0.0377831	0.109015	0.107786	0	0
	A15	0.0660745	0.0276599	0.00872231	0	0.0275433	0.0285459	0	0	0	0.0636666	0	0.109517	0.0258965	0.0801018	0.00892013	0.0296314	0.0470299	0	0.109313	0.0273952	0.0141261	0	0.0317166	0.0265553	0	0.033833	0.0548397	0.0222657	0.0137129	0.046412	0.029399	0.109798	0.109164	0	0
	A16	0	0.0963679	0.00801286	0	0.0961279	0.11597	0	0	0	0.0263609	0	0	0.181579	0.0118939	0.299574	0.182167	0.0561048	0	0	0.145654	0.0318882	0	0.192283	0.17474	0	0.0300309	0.0827049	0.258146	0.0122002	0.0481982	0.184047	0	0	0	0
	A17	0	0.00220838	0.004169	0	0.00185912	0.0164662	0	0	0	0.0254424	0.387717	0	0.00479608	0.021151	0.0145938	0.0106886	0.0505503	0	0	0.0161669	0.0031586	0	0.0207581	0.0050116	0	0.0160122	0.0497867	0.0342702	0.00690719	0.0515014	0.0107612	0	0	0.430282	0
	A18	0.139882	0.0721208	0.00882787	0	0.0714496	0.0466556	0.243575	0	0.248968	0.0898942	0	0	0.109009	0.0836038	0.0256148	0.0138063	0.0303775	0.251564	0	0.0635863	0.0358065	0.24287	0.02559	0.105108	0	0.0335719	0.0352128	0.0307774	0.0124431	0.0333903	0.0137125	0	0	0	0.264338
	A19	0.0368433	0.0282742	0.00695379	0	0.0275687	0.025144	0	0	0	0.0400481	0	0.0864401	0.0211436	0.0610516	0.00714306	0.062173	0.0297722	0	0.0868488	0.0247247	0.0167301	0	0.0358734	0.021451	0	0.0282967	0.0598028	0.0264872	0.0103931	0.0283733	0.06105	0.0869747	0.0872839	0	0
	A21	0	0.0613843	0.209294	0.139252	0.0615621	0.023645	0	0	0	0.00607983	0	0	0.00355633	0.00672175	0.0562185	0.00693753	0.0491363	0	0	0.0238026	0.0215419	0	0.0484256	0.00378827	0	0.0191992	0.00357088	0.0677871	0.251466	0.0355188	0.00711304	0	0	0	0
	A22	0.0973991	0.0512446	0.00903014	0	0.0494497	0.0300445	0	0	0	0.0561827	0	0.105723	0.0101497	0.0748858	0.0273795	0.0177059	0.0428703	0	0.105013	0.0289646	0.0238241	0	0.132111	0.010022	0	0.0359152	0.0832817	0.134887	0.0143578	0.0420955	0.0173378	0.105532	0.105507	0	0
	A23	0.232835	0.0283412	0.00743219	0	0.0286437	0.0265207	0	0	0	0.0469422	0	0.224988	0.0288122	0.0367762	0.00659261	0.0454489	0.025033	0	0.223645	0.135986	0.0624963	0	0.114781	0.0260217	0	0.427156	0.00202793	0.0942956	0.0108224	0.0264014	0.0442618	0.221324	0.226923	0	0
	A24	0.0708143	0.0987302	0.0073519	0	0.0995875	0.121427	0	0	0	0.0363229	0	0.0949675	0.0328049	0.0359118	0.0751733	0.00548136	0.0410861	0	0.0951176	0.152469	0.0864295	0	0.0218587	0.0304178	0	0.0290082	0.00754011	0.0176271	0.0122562	0.0390944	0.0054181	0.0957637	0.0946878	0	0
Figure 5l
		ATSC7p	SRW05	SsssCH	nAromBond	EState	EState	n6AHRing	MATS7d	n6ARing	MATS4m	SsNH2	NsNH2	PEOE	PEOE	ATSC5p	Xch-7dv	MATS7dv	MATS8i	ATSC7dv	SRW09	AATSC8i	C3SP3	VSA	AATSC8Z	MATS5v	MDEC-11	Xch-5d	AATSC7d	ATSC4m	n5HRing	n6HRing	ATSC5pe	nAromAtom
	A1	0.0784373	0	0.0287605	0	0.016114	0.150451	0	0.088349	0	0.0659093	0	0	0	0.00794476	0.0564117	0	0.00552753	0.0749829	0.00645486	0	0.0717411	0.0355636	0.0318139	0.144565	0.0407238	0.0784938	0	0.0882159	0.0621845	0	0	0.0609919	0
	A2	0.116586	0.214349	0.0172831	0	0.0393418	0.00988169	0	0.0406597	0	0.0206704	0	0	0	0.00571655	0.0235068	0.0373823	0.0476478	0.0345218	0.0472535	0.189827	0.0420289	0.0160507	0.0170645	0.0343244	0.0256489	0.00549874	0.241555	0.0396	0.0180165	0.19942	0	0.0198018	0
	A3	0.141988	0	0.0253471	0	0.0345633	0.0113771	0	0.00967407	0	0.158662	0	0	0	0.00660185	0.0300005	0	0.0598347	0.0466323	0.0567042	0	0.0508699	0.0238968	0.0237887	0.0475229	0.0205967	0.0633682	0	0.00919037	0.166604	0	0	0.0197805	0
	A4	0.0277797	0	0.0278572	0	0.0163859	0.0123077	0	0.140244	0	0.0973243	0	0	0	0.00811735	0.00452325	0	0.0480193	0.0622239	0.0434178	0	0.0575423	0.0341893	0.0300435	0.0749573	0.00857354	0.0689751	0	0.134842	0.0976414	0	0	0.00678914	0
	A5	0.0334317	0	0.0373041	0	0.238705	0.0120132	0	0.0138269	0	0.00579946	0.711964	0.661773	0	0.00711279	0.0693934	0	0.036143	0.0730822	0.0371507	0	0.0777203	0.0257407	0.0349374	0.00227476	0.0656905	0.00681367	0	0.0130661	0.00432966	0	0	0.11216	0
	A6	0.0218458	0	0.0286255	0	0.0302691	0.0138709	0	0.0945945	0	0.0611556	0	0	0	0.00763975	0.0422111	0	0.0705251	0.11493	0.0652405	0	0.115953	0.0296971	0.0286163	0.0083382	0.0312031	0.0844904	0	0.0904582	0.0468631	0	0	0.0127072	0
	A7	0.109914	0	0.0261699	0	0.114296	0.0127186	0.0900251	0.0519041	0.0922655	0.0471669	0	0	0	0.00783685	0.00155604	0.0315238	0.0677226	0.0470109	0.0725947	0	0.052072	0.0248899	0.0252928	0.0573355	0.0147075	0.00689356	0	0.0504502	0.052257	0	0.0916369	0.0195486	0
	A8	0.0678371	0	0.0221272	0	0.0420573	0.0103949	0	0.0539027	0	0.00219039	0	0	0	0.00618659	0.0109419	0	0.0872403	0.0307786	0.0985567	0	0.0336119	0.0184048	0.0208256	0.063225	0.000980749	0.0536605	0	0.0494182	0.00319736	0	0	0.0613805	0
	A9	0.0270906	0.228951	0.0428542	1	0.0136123	0.289312	0	0.0183773	0	0.0369143	0	0	0.349181	0.00603242	0.0105711	0.0562047	0.0293965	0.0249773	0.036373	0.246231	0.0251746	0.0238408	0.196251	0.0435875	0.000802665	0.060202	0.174227	0.0211023	0.0366023	0.230566	0	0.0960536	1
	A10	0.0204731	0.28819	0.0246435	0	0.0293816	0.0127032	0	0.0460137	0	0.0264145	0	0	0	0.0076464	0.00184886	0.0551409	0.049547	0.0402457	0.0461625	0.276387	0.0392086	0.0272794	0.0252668	0.0673808	0.00353724	0.00726447	0.331824	0.0449369	0.0247493	0.289774	0	0.0284499	0
	A11	0.00167755	0	0.0392255	0	0.0693619	0.0178741	0.0955685	0.0111284	0.0936574	0.00303267	0	0	0.212127	0.281856	0.0106798	0.0207967	0.0438098	0.0121351	0.0458444	0	0.0113916	0.0294521	0.037656	0.0168793	0.0530417	0.00713305	0	0.0117846	0.00259129	0	0.0931088	0.08159	0
	A12	0.0123326	0	0.0476069	0	0.0236043	0.0123921	0.101356	0.030927	0.0997692	0.0132536	0	0	0	0.00758182	0.0480873	0.102205	0.037567	0.0481759	0.035625	0	0.0483848	0.0298468	0.0375903	0.017054	0.0874547	0.0262658	0	0.0320805	0.0155344	0	0.0995929	0.112117	0
	A13	0.0209831	0	0.032384	0	0.0158689	0.0118912	0.0924791	0.00920792	0.090866	0.0134697	0	0	0.209707	0.275105	0.0211087	0.037187	0.0117843	0.0346421	0.0130306	0	0.0331636	0.0295376	0.0330501	0.0157721	0.0476695	0.0073212	0	0.00910961	0.0134793	0	0.0914151	0.0781552	0
	A15	0.00419627	0	0.0256251	0	0.0203106	0.0126979	0.100447	0.0210443	0.100259	0.0194989	0	0	0	0.00804091	0.0193931	0.0608087	0.0616077	0.0249203	0.0582496	0	0.0225305	0.0327093	0.0273995	0.0433255	0.0263529	0.00809194	0	0.0207129	0.0218731	0	0.101033	0.009203	0
	A16	0.0102529	0	0.123623	0	0.0168404	0.0110475	0	0.153554	0	0.0684684	0	0	0	0.00707878	0.19066	0	0.0814172	0.151193	0.0775308	0	0.142348	0.0287952	0.103094	0.0133516	0.153704	0.260148	0	0.159921	0.0898097	0	0	0.0165743	0
	A17	0.0866392	0	0.0271945	0	0.145369	0.0116544	0	0.00876547	0	0.00557478	0.288036	0.338227	0	0.00680019	0.0441206	0	0.0728951	0.0145176	0.0740668	0	0.0163212	0.0221677	0.0257421	0.0330899	0.0325979	0.0232592	0	0.0082152	0.00304766	0	0	0.0139559	0
	A18	0.0582166	0.26851	0.0607854	0	0.0139937	0.0117082	0	0.107956	0	0.0607491	0	0	0	0.00764122	0.0320035	0.147233	0.0208706	0.0137258	0.0178835	0.287556	0.0135704	0.0316258	0.049386	0.12171	0.0228029	0.0231559	0.252394	0.112067	0.0590468	0.28024	0	0.029929	0
	A19	0.0175835	0	0.0296994	0	0.023633	0.0131268	0.103654	0.0262094	0.104554	0.0248142	0	0	0	0.00819933	0.0314171	0.0430738	0.0634632	0.0719842	0.0628432	0	0.0696382	0.0333827	0.0308514	0.0416952	0.039099	0.00857811	0	0.0259227	0.0352767	0	0.105209	0.0188656	0
	A21	0.00940555	0	0.0401775	0	0.0314387	0.32595	0	0.00387813	0	0.101531	0	0	0.228984	0.303592	0.100285	0	0.0146417	0.0103024	0.0131789	0	0.011864	0.0283409	0.0377301	0.0196012	0.0692116	0.0888022	0	0.00356485	0.0570246	0	0	0.0491969	0
	A22	0.0326129	0	0.028711	0	0.0280255	0.0141925	0.104248	0.011626	0.105208	0.0359104	0	0	0	0.00889535	0.137977	0.0914012	0.0709065	0.0160866	0.0727848	0	0.01433	0.0334983	0.0300854	0.0309001	0.127528	0.0258048	0	0.0115159	0.0544093	0	0.106181	0.0220859	0
	A23	0.0492316	0	0.119844	0	0.00992977	0.00962932	0.213667	0.0249122	0.215635	0.0276537	0	0	0	0.00652767	0.0973662	0.23625	0.00778721	0.0457073	0.00959216	0	0.0439978	0.411666	0.0266792	0.0484427	0.105735	0.0065705	0	0.0277155	0.0225511	0	0.21495	0.045423	0
	A24	0.0514855	0	0.144151	0	0.0268985	0.0128064	0.0985547	0.0332459	0.097785	0.103837	0	0	0	0.00784646	0.015937	0.0807932	0.0116459	0.00722345	0.00946189	0	0.00653653	0.0294247	0.126834	0.0546672	0.0223389	0.0792088	0	0.0361098	0.112911	0	0.0968728	0.0852415	0

## Sheet: Supplementary Figure 3
Fig. S3a	1			2			3			6			12			24			48			72
	3451	4795	9627	6470	7588	5018	10507	4427	8128	19993	14398	24242	265290	9375	121584	380074	911370	956806	5265	2006	5037	3471	5788	3844
Fig. S3b	1			2			3			6			12			24			48			72
	1979	6613	9963	6734	4181	5626	4275	35826	5758	19835	22078	25262	286756	248490	182652	227065	271209	451778	219821	209712	125758	91002	87634	137977

## Sheet: Supplementary Figure 4
Figure S4		Automatic Liquid hander mixing	Pipette mixing
	0.3	0	0
	0.3489	0	0
	0.4057	0	0
	0.4718	0	0
	0.5487	0	0
	0.6381	0	0
	0.742	0	0
	0.8629	0	0
	1.003	0	0
	1.167	0	0
	1.357	0	0
	1.578	0	0
	1.835	0	0
	2.134	0	0
	2.482	0	0
	2.886	0	0
	3.357	0	0
	3.903	0	0
	4.539	0	0
	5.279	0	0
	6.139	0	0
	7.139	0	0
	8.302	0	0
	9.655	0	0
	11.23	0	0
	13.06	0	0
	15.18	0	0
	17.66	0	0
	20.53	0	0
	23.88	0	0
	27.77	0	0
	32.3	0	0
	37.56	0	0
	43.68	0	0
	50.79	0	0
	59.07	0	0
	68.69	0.05023	0
	79.88	3.319	1.432
	92.89	9.066	6.668
	108	24.99	23.65
	125.6	46.83	44.17
	146.1	19.28	12.9
	169.9	0	0
	197.6	0	0
	229.8	0	0
	267.2	0	0
	310.7	0	0

## Sheet: Supplementary Figure 5
lipid-1	4.057
lipid-2	5.891
lipid-3	7.336
lipid-4	3.81
lipid-5	4.795
lipid-6	3.155
lipid-7	3.485
lipid-8	3.339
lipid-9	2.066
lipid-10	1.152
lipid-11	0.709
lipid-12	1.568
lipid-13	2.069
lipid-14	9.425
lipid-15	2.149
lipid-16	1.358
lipid-17	2.404
lipid-18	0.922
lipid-19	3.103
lipid-20	3.071
lipid-21	3.382
lipid-22	6.684
lipid-23	6.392
lipid-24	6.621
lipid-25	2.278
lipid-26	4.872
lipid-27	3.643
lipid-28	7.571
lipid-29	5.172
lipid-30	9.546
lipid-31	6.377
lipid-32	7.468
lipid-33	1.821
lipid-34	3.925
lipid-35	8.268
lipid-36	6.979
lipid-37	4.226
lipid-38	4.121
lipid-39	4.49
lipid-40	2.366
lipid-41	2.375
lipid-42	3.741
lipid-43	3.112
lipid-44	4.172
lipid-45	5.925
lipid-46	5.758
lipid-47	6.665
lipid-48	9.258
lipid-49	7.53
lipid-50	8.063
lipid-51	8.34
lipid-52	8.261
lipid-53	8.572
lipid-54	8.083
lipid-55	8.868
lipid-56	7.78
lipid-57	0.214
lipid-58	1.1
lipid-59	1.716
lipid-60	0.778
lipid-61	0.997
lipid-62	2.342
lipid-63	4.734
lipid-64	4.869
lipid-65	5.991
lipid-66	5.049
lipid-67	4.865
lipid-68	2.519
lipid-69	7.273
lipid-70	8.31
lipid-71	7.364
lipid-72	7.368
lipid-73	7.578
lipid-74	7.661
lipid-75	7.225
lipid-76	6.975
lipid-77	0.438
lipid-78	0.596
lipid-79	1.394
lipid-80	0.951
lipid-81	2.623
lipid-82	3.826
lipid-83	3.114
lipid-84	2.957
lipid-85	4.902
lipid-86	6.036
lipid-87	5.035
lipid-88	6.921
lipid-89	4.992
lipid-90	8.117
lipid-91	8.263
lipid-92	7.809
lipid-93	7.882
lipid-94	7.646
lipid-95	8.745
lipid-96	8.358
lipid-97	0.426
lipid-98	0.707
lipid-99	0.454
lipid-100	1.404
lipid-101	4.231
lipid-102	4.819
lipid-103	3.841
lipid-104	3.907
lipid-105	6.406
lipid-106	4.688
lipid-107	5.529
lipid-108	4.134
lipid-109	7.445
lipid-110	8.235
lipid-111	8.892
lipid-112	7.164
lipid-113	6.794
lipid-114	8.204
lipid-115	7.646
lipid-116	7.331
lipid-117	0.396
lipid-118	1.007
lipid-119	0.473
lipid-120	1.596
lipid-121	-0.039
lipid-122	2.804
lipid-123	1.466
lipid-124	1.764
lipid-125	5.249
lipid-126	4.26
lipid-127	2.71
lipid-128	3.929
lipid-129	7.282
lipid-130	6.719
lipid-131	6.76
lipid-132	6.69
lipid-133	6.605
lipid-134	6.813
lipid-135	6.172
lipid-136	7.838
lipid-137	0.122
lipid-138	1.547
lipid-139	1.387
lipid-140	0.857
lipid-141	-1.863
lipid-142	2.964
lipid-143	2.973
lipid-144	2.765
lipid-145	4.563
lipid-146	4.094
lipid-147	2.636
lipid-148	4.235
lipid-149	6.757
lipid-150	7.869
lipid-151	7.378
lipid-152	6.982
lipid-153	6.799
lipid-154	6.79
lipid-155	7.364
lipid-156	8.177
lipid-157	0.577
lipid-158	-0.017
lipid-159	1.114
lipid-160	0.91
lipid-161	1.268
lipid-162	4.577
lipid-163	2.796
lipid-164	4.421
lipid-165	4.486
lipid-166	4.642
lipid-167	4.919
lipid-168	4.221
lipid-169	7.534
lipid-170	4.425
lipid-171	7.36
lipid-172	6.825
lipid-173	7.648
lipid-174	7.515
lipid-175	8.318
lipid-176	8.542
lipid-177	0.928
lipid-178	-0.166
lipid-179	-2.301
lipid-180	0.611
lipid-181	2.916
lipid-182	5.998
lipid-183	6.933
lipid-184	8.313
lipid-185	7.025
lipid-186	8.319
lipid-187	7.728
lipid-188	12.993
lipid-189	5.038
lipid-190	10.1
lipid-191	6.876
lipid-192	5.546
lipid-193	6.659
lipid-194	7.398
lipid-195	8.066
lipid-196	7.24
lipid-197	0.955
lipid-198	1.149
lipid-199	1.349
lipid-200	0.254
lipid-201	4.96
lipid-202	9.439
lipid-203	9.037
lipid-204	8.758
lipid-205	4.643
lipid-206	1.304
lipid-207	1.902
lipid-208	2.482
lipid-209	3.839
lipid-210	5.917
lipid-211	0.949
lipid-212	0.253
lipid-213	3.553
lipid-214	9.249
lipid-215	6.252
lipid-216	2.409
lipid-217	3.245
lipid-218	0.264
lipid-219	-0.139
lipid-220	0.945
lipid-221	5.632
lipid-222	9.766
lipid-223	9.389
lipid-224	6.619
lipid-225	3.917
lipid-226	1.5
lipid-227	1.16
lipid-228	1.362
lipid-229	0.296
lipid-230	5.313
lipid-231	6.573
lipid-232	0.203
lipid-233	0.955
lipid-234	1.607
lipid-235	0.87
lipid-236	0.915
lipid-237	2.651
lipid-238	-1.58
lipid-239	1.913
lipid-240	1.377
lipid-241	3.952
lipid-242	7.635
lipid-243	6.965
lipid-244	6.365
lipid-245	4.601
lipid-246	2.106
lipid-247	2.879
lipid-248	2.93
lipid-249	1.51
lipid-250	2.605
lipid-251	1.941
lipid-252	1.708
lipid-253	4.531
lipid-254	13.921
lipid-255	5.95
lipid-256	2.025
lipid-257	2.721
lipid-258	1.175
lipid-259	1.64
lipid-260	1.384
lipid-261	3.277
lipid-262	0.589
lipid-263	8.888
lipid-264	7.598
lipid-265	0.72
lipid-266	4.743
lipid-267	1.207
lipid-268	6.627
lipid-269	3.644
lipid-270	12.852
lipid-271	3.144
lipid-272	2.34
lipid-273	2.858
lipid-274	3.973
lipid-275	12.763
lipid-276	10.605
lipid-277	0.847
lipid-278	2.386
lipid-279	5.401
lipid-280	0.081
lipid-281	5.121
lipid-282	6.23
lipid-283	5.628
lipid-284	4.497
lipid-285	6.474
lipid-286	8.119
lipid-287	7.042
lipid-288	11.057
lipid-289	5.859
lipid-290	8.656
lipid-291	7.606
lipid-292	6.039
lipid-293	6.238
lipid-294	6.631
lipid-295	8.645
lipid-296	8.157
lipid-297	1.02
lipid-298	0.373
lipid-299	2.188
lipid-300	0.341
lipid-301	4.272
lipid-302	3.843
lipid-303	4.7
lipid-304	5.145
lipid-305	4.843
lipid-306	6.792
lipid-307	5.864
lipid-308	6.021
lipid-309	6.953
lipid-310	5.984
lipid-311	7.094
lipid-312	5.381
lipid-313	5.331
lipid-314	7.249
lipid-315	8.601
lipid-316	7.89
lipid-317	1.322
lipid-318	1.389
lipid-319	1.239
lipid-320	0.24
lipid-321	4.13
lipid-322	5.632
lipid-323	5.297
lipid-324	5.796
lipid-325	5.939
lipid-326	7.201
lipid-327	7.389
lipid-328	9.633
lipid-329	7.207
lipid-330	8.252
lipid-331	7.417
lipid-332	6.395
lipid-333	6.999
lipid-334	6.668
lipid-335	8.016
lipid-336	8.171
lipid-337	0.905
lipid-338	-0.515
lipid-339	1.723
lipid-340	1.379
lipid-341	4.86
lipid-342	6.531
lipid-343	5.731
lipid-344	5.655
lipid-345	5.589
lipid-346	7.457
lipid-347	7.242
lipid-348	9.724
lipid-349	7.485
lipid-350	7.756
lipid-351	8.113
lipid-352	5.59
lipid-353	8.117
lipid-354	7.505
lipid-355	8.59
lipid-356	7.882
lipid-357	0.382
lipid-358	0.675
lipid-359	1.705
lipid-360	-0.201
lipid-361	4.268
lipid-362	4.656
lipid-363	2.322
lipid-364	4.583
lipid-365	7.995
lipid-366	6.815
lipid-367	5.432
lipid-368	7.301
lipid-369	4.62
lipid-370	7.757
lipid-371	6.536
lipid-372	5.076
lipid-373	6.536
lipid-374	5.816
lipid-375	6.283
lipid-376	7.86
lipid-377	1.87
lipid-378	1.284
lipid-379	2.036
lipid-380	-1.598
lipid-381	5.156
lipid-382	7.17
lipid-383	4.485
lipid-384	4.655
lipid-385	5.695
lipid-386	7.009
lipid-387	6.303
lipid-388	8.687
lipid-389	6.272
lipid-390	7.892
lipid-391	7.161
lipid-392	6.012
lipid-393	6.138
lipid-394	5.515
lipid-395	6.956
lipid-396	-0.081
lipid-397	-0.295
lipid-398	0.876
lipid-399	1.401
lipid-400	0.005
lipid-401	5.746
lipid-402	6.101
lipid-403	4.667
lipid-404	6.025
lipid-405	5.328
lipid-406	7.352
lipid-407	7.097
lipid-408	7.821
lipid-409	6.887
lipid-410	7.415
lipid-411	6.833
lipid-412	5.54
lipid-413	7.241
lipid-414	5.534
lipid-415	7.608
lipid-416	-0.638
lipid-417	-0.679
lipid-418	0.702
lipid-419	1.144
lipid-420	-1.394
lipid-421	0.407
lipid-422	6.144
lipid-423	6.848
lipid-424	8.322
lipid-425	4.415
lipid-426	7.901
lipid-427	7.772
lipid-428	12.432
lipid-429	5.445
lipid-430	7.562
lipid-431	7.318
lipid-432	3.608
lipid-433	4.506
lipid-434	5.359
lipid-435	8.134
lipid-436	-0.941
lipid-437	0.404
lipid-438	1.906
lipid-439	1.268
lipid-440	0.967
lipid-441	1.29
lipid-442	10.59
lipid-443	9.608
lipid-444	11.34
lipid-445	2.918
lipid-446	0.563
lipid-447	1.352
lipid-448	1.983
lipid-449	-1.229
lipid-450	1.28
lipid-451	0.991
lipid-452	0.48
lipid-453	1.265
lipid-454	11.057
lipid-455	1.066
lipid-456	-0.578
lipid-457	2.508
lipid-458	-0.265
lipid-459	0.749
lipid-460	1.519
lipid-461	6.786
lipid-462	10.901
lipid-463	9.93
lipid-464	11.027
lipid-465	5.163
lipid-466	3.145
lipid-467	1.479
lipid-468	1.002
lipid-469	-0.311
lipid-470	1.747
lipid-471	-0.855
lipid-472	0.914
lipid-473	1.674
lipid-474	0.457
lipid-475	-0.178
lipid-476	-0.78
lipid-477	0.857
lipid-478	0.686
lipid-479	0.264
lipid-480	1.318
lipid-481	2.562
lipid-482	6.119
lipid-483	5.872
lipid-484	4.995
lipid-485	2.335
lipid-486	3.065
lipid-487	1.293
lipid-488	1.115
lipid-489	2.635
lipid-490	5.506
lipid-491	3.929
lipid-492	2.426
lipid-493	5.392
lipid-494	15.327
lipid-495	5.8
lipid-496	3.744
lipid-497	2.43
lipid-498	2.03
lipid-499	3.026
lipid-500	1.434
lipid-501	3.526
lipid-502	6.872
lipid-503	5.983
lipid-504	4.816
lipid-505	2.606
lipid-506	6.103
lipid-507	3.203
lipid-508	8.806
lipid-509	6.256
lipid-510	13.916
lipid-511	5.376
lipid-512	4.433
lipid-513	4.838
lipid-514	5.88
lipid-515	12.137
lipid-516	8.009
lipid-517	3.748
lipid-518	0.474
lipid-519	4.809
lipid-520	2.308
lipid-521	0.957
lipid-522	3.409
lipid-523	3.955
lipid-524	2.875
lipid-525	5.028
lipid-526	7.41
lipid-527	6.685
lipid-528	9.816
lipid-529	8.75
lipid-530	7.04
lipid-531	6.542
lipid-532	8.099
lipid-533	8.15
lipid-534	6.963
lipid-535	8.14
lipid-536	6.758
lipid-537	0.047
lipid-538	0.819
lipid-539	2.192
lipid-540	1.576
lipid-541	0.76
lipid-542	0.925
lipid-543	0.896
lipid-544	1.807
lipid-545	3.071
lipid-546	4.254
lipid-547	3.869
lipid-548	3.372
lipid-549	6.261
lipid-550	6.246
lipid-551	5.921
lipid-552	4.672
lipid-553	5.65
lipid-554	5.986
lipid-555	6.501
lipid-556	5.082
lipid-557	0.216
lipid-558	1.856
lipid-559	0.44
lipid-560	3.348
lipid-561	2.907
lipid-562	3.355
lipid-563	2.794
lipid-564	2.038
lipid-565	5.099
lipid-566	6.2
lipid-567	5.435
lipid-568	7.751
lipid-569	6.326
lipid-570	6.826
lipid-571	6.73
lipid-572	6.863
lipid-573	6.513
lipid-574	6.185
lipid-575	7.763
lipid-576	6.089
lipid-577	1.617
lipid-578	1.733
lipid-579	0.186
lipid-580	0.716
lipid-581	-0.82
lipid-582	3.649
lipid-583	2.913
lipid-584	1.614
lipid-585	4.47
lipid-586	5.069
lipid-587	4.846
lipid-588	7.403
lipid-589	6.497
lipid-590	8.785
lipid-591	6.789
lipid-592	5.68
lipid-593	7.515
lipid-594	7.143
lipid-595	7.522
lipid-596	5.437
lipid-597	1.288
lipid-598	1.712
lipid-599	1.126
lipid-600	-0.323
lipid-601	-0.194
lipid-602	2.002
lipid-603	1.469
lipid-604	0.951
lipid-605	5.255
lipid-606	5.189
lipid-607	2.792
lipid-608	3.828
lipid-609	5.578
lipid-610	7.05
lipid-611	4.292
lipid-612	5.369
lipid-613	3.949
lipid-614	4.292
lipid-615	5.249
lipid-616	5.088
lipid-617	0.24
lipid-618	0.953
lipid-619	1.19
lipid-620	0.59
lipid-621	0.435
lipid-622	1.505
lipid-623	1.792
lipid-624	0.034
lipid-625	4.058
lipid-626	4.81
lipid-627	4.824
lipid-628	6.568
lipid-629	4.827
lipid-630	6.66
lipid-631	5.029
lipid-632	5.92
lipid-633	6.019
lipid-634	5.389
lipid-635	4.067
lipid-636	6.261
lipid-637	0.578
lipid-638	1.903
lipid-639	0.775
lipid-640	1.855
lipid-641	2.244
lipid-642	2.28
lipid-643	1.252
lipid-644	2.747
lipid-645	3.899
lipid-646	3.66
lipid-647	3.931
lipid-648	6.268
lipid-649	5.964
lipid-650	6.03
lipid-651	5.333
lipid-652	5.873
lipid-653	5.826
lipid-654	5.604
lipid-655	6.589
lipid-656	6.786
lipid-657	0.759
lipid-658	1.746
lipid-659	-0.356
lipid-660	1.221
lipid-661	1.532
lipid-662	3.824
lipid-663	5.122
lipid-664	5.721
lipid-665	5.26
lipid-666	6.102
lipid-667	5.569
lipid-668	9.486
lipid-669	8.947
lipid-670	6.982
lipid-671	5.33
lipid-672	5.609
lipid-673	6.233
lipid-674	6.693
lipid-675	6.755
lipid-676	6.198
lipid-677	0.984
lipid-678	1.64
lipid-679	1.64
lipid-680	1.079
lipid-681	4.669
lipid-682	8.874
lipid-683	8.073
lipid-684	8.988
lipid-685	4.573
lipid-686	2.53
lipid-687	1.103
lipid-688	0.693
lipid-689	-1.015
lipid-690	3.074
lipid-691	-0.114
lipid-692	0.23
lipid-693	0.959
lipid-694	9.742
lipid-695	2.268
lipid-696	7.689
lipid-697	0.276
lipid-698	1.556
lipid-699	0.036
lipid-700	0.737
lipid-701	6.46
lipid-702	9.146
lipid-703	8.342
lipid-704	8.73
lipid-705	3.502
lipid-706	1.068
lipid-707	1.329
lipid-708	2.701
lipid-709	-1.068
lipid-710	1.188
lipid-711	0.112
lipid-712	0.887
lipid-713	0.785
lipid-714	3.596
lipid-715	1.301
lipid-716	-0.693
lipid-717	5.427
lipid-718	0.855
lipid-719	2.802
lipid-720	2.95
lipid-721	8.616
lipid-722	10.647
lipid-723	9.099
lipid-724	10.593
lipid-725	3.942
lipid-726	4.374
lipid-727	6.263
lipid-728	3.322
lipid-729	2.544
lipid-730	5.305
lipid-731	3.417
lipid-732	2.3
lipid-733	5.102
lipid-734	15.061
lipid-735	5.663
lipid-736	2.871
lipid-737	0.881
lipid-738	1.989
lipid-739	2.924
lipid-740	2.011
lipid-741	8.217
lipid-742	9.952
lipid-743	9.802
lipid-744	10.638
lipid-745	2.33
lipid-746	10.051
lipid-747	5.004
lipid-748	13.585
lipid-749	6.323
lipid-750	13.853
lipid-751	5.266
lipid-752	4.185
lipid-753	4.788
lipid-754	5.722
lipid-755	12.045
lipid-756	7.834
lipid-757	1.824
lipid-758	3.542
lipid-759	4.546
lipid-760	0.8
lipid-761	6.916
lipid-762	6.865
lipid-763	5.722
lipid-764	7.678
lipid-765	9.502
lipid-766	8
lipid-767	10.09
lipid-768	13.213
lipid-769	8.657
lipid-770	7.021
lipid-771	6.618
lipid-772	8.121
lipid-773	8.172
lipid-774	7.046
lipid-775	8.259
lipid-776	6.62
lipid-777	-0.362
lipid-778	4.996
lipid-779	1.159
lipid-780	2.873
lipid-781	6.035
lipid-782	6.876
lipid-783	5.813
lipid-784	6.072
lipid-785	5.708
lipid-786	5.447
lipid-787	6.124
lipid-788	6.314
lipid-789	6.182
lipid-790	6.397
lipid-791	6.09
lipid-792	4.836
lipid-793	5.591
lipid-794	6.101
lipid-795	6.521
lipid-796	4.876
lipid-797	0.842
lipid-798	1.557
lipid-799	0.156
lipid-800	-0.016
lipid-801	5.481
lipid-802	5.629
lipid-803	7.028
lipid-804	3.457
lipid-805	5.773
lipid-806	6.104
lipid-807	6.359
lipid-808	5.38
lipid-809	6.579
lipid-810	6.957
lipid-811	6.717
lipid-812	6.944
lipid-813	6.447
lipid-814	6.222
lipid-815	7.748
lipid-816	5.762
lipid-817	-0.681
lipid-818	1.338
lipid-819	0.844
lipid-820	0.619
lipid-821	7.211
lipid-822	8.033
lipid-823	7.016
lipid-824	7.834
lipid-825	6.932
lipid-826	6.077
lipid-827	7.057
lipid-828	5.324
lipid-829	6.61
lipid-830	8.875
lipid-831	6.699
lipid-832	5.584
lipid-833	7.39
lipid-834	7.105
lipid-835	7.675
lipid-836	5.811
lipid-837	-0.584
lipid-838	1.548
lipid-839	0.59
lipid-840	1.07
lipid-841	1.897
lipid-842	6.282
lipid-843	6.878
lipid-844	5.115
lipid-845	4.736
lipid-846	6.236
lipid-847	6.452
lipid-848	3.413
lipid-849	5.381
lipid-850	6.951
lipid-851	4.269
lipid-852	5.213
lipid-853	3.957
lipid-854	4.448
lipid-855	5.337
lipid-856	5.453
lipid-857	0.484
lipid-858	0.584
lipid-859	0.316
lipid-860	-0.398
lipid-861	5.623
lipid-862	6.95
lipid-863	6.991
lipid-864	5.496
lipid-865	6.872
lipid-866	6.675
lipid-867	7.251
lipid-868	4.732
lipid-869	4.598
lipid-870	6.508
lipid-871	4.954
lipid-872	5.967
lipid-873	5.76
lipid-874	5.192
lipid-875	4.361
lipid-876	6.142
lipid-877	-0.24
lipid-878	3.183
lipid-879	1.765
lipid-880	0.614
lipid-881	3.575
lipid-882	7.663
lipid-883	7.347
lipid-884	5.133
lipid-885	7.105
lipid-886	7.074
lipid-887	7.611
lipid-888	6.029
lipid-889	6.192
lipid-890	6.112
lipid-891	5.749
lipid-892	5.688
lipid-893	5.848
lipid-894	5.631
lipid-895	6.773
lipid-896	6.938
lipid-897	1.509
lipid-898	1.187
lipid-899	3.253
lipid-900	1.801
lipid-901	8.791
lipid-902	6.697
lipid-903	7.328
lipid-904	7.499
lipid-905	7.018
lipid-906	7.777
lipid-907	7.697
lipid-908	5.019
lipid-909	8.318
lipid-910	7.462
lipid-911	5.48
lipid-912	5.704
lipid-913	6.429
lipid-914	6.685
lipid-915	6.884
lipid-916	6.552
lipid-917	-0.407
lipid-918	3.003
lipid-919	0.503
lipid-920	-1.462
lipid-921	-0.4
lipid-922	3.405
lipid-923	1.443
lipid-924	2.584
lipid-925	1.779
lipid-926	1.129
lipid-927	0.789
lipid-928	1.017
lipid-929	-0.37
lipid-930	2.956
lipid-931	0.428
lipid-932	-0.476
lipid-933	0.305
lipid-934	9.788
lipid-935	2.459
lipid-936	7.535
lipid-937	0.07
lipid-938	-0.262
lipid-939	-0.565
lipid-940	7.077
lipid-941	0.408
lipid-942	2.952
lipid-943	2.619
lipid-944	5.106
lipid-945	2.759
lipid-946	1.205
lipid-947	0.428
lipid-948	-0.139
lipid-949	-0.671
lipid-950	1.66
lipid-951	0.99
lipid-952	0.147
lipid-953	1.23
lipid-954	1.135
lipid-955	2.775
lipid-956	1.069
lipid-957	-0.898
lipid-958	0.521
lipid-959	0.739
lipid-960	3.222
lipid-961	9.634
lipid-962	12.202
lipid-963	11.164
lipid-964	11.275
lipid-965	7.414
lipid-966	7.111
lipid-967	6.419
lipid-968	5.95
lipid-969	3.539
lipid-970	5.767
lipid-971	3.75
lipid-972	2.899
lipid-973	5.781
lipid-974	15.96
lipid-975	6.426
lipid-976	3.328
lipid-977	3.021
lipid-978	1.846
lipid-979	3.218
lipid-980	0.531
lipid-981	8.606
lipid-982	12.825
lipid-983	12.241
lipid-984	11.143
lipid-985	6.479
lipid-986	13.027
lipid-987	7.976
lipid-988	14.505
lipid-989	5.98
lipid-990	15.083
lipid-991	5.248
lipid-992	3.322
lipid-993	4.279
lipid-994	6.76
lipid-995	12.969
lipid-996	9.239
lipid-997	3.652
lipid-998	1.546
lipid-999	5.057
lipid-1000	1.667
lipid-1001	7.455
lipid-1002	8.63
lipid-1003	8.711
lipid-1004	8.366
lipid-1005	9.889
lipid-1006	11.553
lipid-1007	11.121
lipid-1008	14.609
lipid-1009	10.104
lipid-1010	8.723
lipid-1011	7.624
lipid-1012	7.991
lipid-1013	7.528
lipid-1014	7.122
lipid-1015	8.497
lipid-1016	8.635
lipid-1017	0.926
lipid-1018	1.613
lipid-1019	2.56
lipid-1020	1.907
lipid-1021	7.419
lipid-1022	7.446
lipid-1023	6.841
lipid-1024	5.529
lipid-1025	8.566
lipid-1026	8.361
lipid-1027	7.908
lipid-1028	10.236
lipid-1029	8.918
lipid-1030	7.712
lipid-1031	6.352
lipid-1032	7.496
lipid-1033	6.472
lipid-1034	6.308
lipid-1035	7.289
lipid-1036	5.91
lipid-1037	0.849
lipid-1038	1.805
lipid-1039	0.699
lipid-1040	3.25
lipid-1041	7.78
lipid-1042	8.406
lipid-1043	7.823
lipid-1044	6.827
lipid-1045	8.959
lipid-1046	9.98
lipid-1047	9.956
lipid-1048	12.912
lipid-1049	7.483
lipid-1050	9.51
lipid-1051	7.79
lipid-1052	7.552
lipid-1053	7.788
lipid-1054	7.16
lipid-1055	8.624
lipid-1056	8.277
lipid-1057	1.537
lipid-1058	1.671
lipid-1059	0.95
lipid-1060	1.999
lipid-1061	7.712
lipid-1062	8.127
lipid-1063	8.49
lipid-1064	5.041
lipid-1065	9.263
lipid-1066	9.336
lipid-1067	8.553
lipid-1068	11.736
lipid-1069	6.736
lipid-1070	10.48
lipid-1071	8.22
lipid-1072	8.03
lipid-1073	8.275
lipid-1074	7.978
lipid-1075	8.747
lipid-1076	7.882
lipid-1077	1.169
lipid-1078	1.608
lipid-1079	2.232
lipid-1080	1.25
lipid-1081	6.931
lipid-1082	7.056
lipid-1083	6.775
lipid-1084	6.729
lipid-1085	7.863
lipid-1086	7.246
lipid-1087	7.182
lipid-1088	8.563
lipid-1089	7.353
lipid-1090	8.433
lipid-1091	6.499
lipid-1092	7.235
lipid-1093	6.863
lipid-1094	5.946
lipid-1095	7.136
lipid-1096	7.382
lipid-1097	0.078
lipid-1098	0.608
lipid-1099	1.249
lipid-1100	1.725
lipid-1101	7.568
lipid-1102	7.085
lipid-1103	7.69
lipid-1104	5.488
lipid-1105	2.562
lipid-1106	8.305
lipid-1107	11.269
lipid-1108	7.606
lipid-1109	10.386
lipid-1110	8.739
lipid-1111	6.963
lipid-1112	6.569
lipid-1113	6.223
lipid-1114	6.998
lipid-1115	8.088
lipid-1116	6.502
lipid-1117	-0.01
lipid-1118	2.602
lipid-1119	0.749
lipid-1120	2.102
lipid-1121	7.263
lipid-1122	6.687
lipid-1123	6.236
lipid-1124	7.479
lipid-1125	1.215
lipid-1126	8.997
lipid-1127	7.889
lipid-1128	1.308
lipid-1129	7.992
lipid-1130	8.856
lipid-1131	7.436
lipid-1132	7.232
lipid-1133	7.368
lipid-1134	6.234
lipid-1135	7.079
lipid-1136	6.914
lipid-1137	0.116
lipid-1138	1.707
lipid-1139	1.016
lipid-1140	1.777
lipid-1141	6.948
lipid-1142	9.203
lipid-1143	4.461
lipid-1144	8.997
lipid-1145	3.51
lipid-1146	11.148
lipid-1147	6.399
lipid-1148	1.83
lipid-1149	6.512
lipid-1150	8.717
lipid-1151	7.923
lipid-1152	6.163
lipid-1153	7.224
lipid-1154	7.431
lipid-1155	8.406
lipid-1156	9.775
lipid-1157	-0.155
lipid-1158	1.711
lipid-1159	1.194
lipid-1160	2.006
lipid-1161	12.609
lipid-1162	13.15
lipid-1163	5.942
lipid-1164	3.819
lipid-1165	3.849
lipid-1166	2.028
lipid-1167	0.231
lipid-1168	-0.28
lipid-1169	0.115
lipid-1170	2.481
lipid-1171	0.222
lipid-1172	0.059
lipid-1173	1.273
lipid-1174	10.55
lipid-1175	1.891
lipid-1176	1.524
lipid-1177	0.475
lipid-1178	2.359
lipid-1179	0.15
lipid-1180	0.573
lipid-1181	10.045
lipid-1182	6.7
lipid-1183	6.473
lipid-1184	6.521
lipid-1185	5.335
lipid-1186	0.992
lipid-1187	0.363
lipid-1188	0.018
lipid-1189	0.059
lipid-1190	2.322
lipid-1191	1.115
lipid-1192	2.044
lipid-1193	1.196
lipid-1194	3.353
lipid-1195	-0.242
lipid-1196	-2.346
lipid-1197	4.951
lipid-1198	0.91
lipid-1199	2.203
lipid-1200	2.466

## Sheet: Supplementary Figure 8
	Control			H9			Top hit in 1200			ALC-0315
HeLa	1557	4158	374	764068	873356	995443	594390	661903	699516	492798	588528	493995
	H9 vs. Top hit in 1200	225686	44272 to 407100	Yes	*	0.017
	H9 vs. ALC-0315	352515	171102 to 533929	Yes	**	0.0011
	Top hit in 1200 vs. ALC-0315	126829	-54584 to 308243	No	ns	0.1924

## Sheet: Supplementary Figure 9
Figure S9	DOPE		DSPC
	H9	ALC	H9	ALC
	795295	481157	697757	315910
	757768	483564	625005	334515
	825984	533997	593454	372910
	Unpaired t test			Unpaired t test
	P value	0.0004		P value	0.0011
	P value summary	***		P value summary	**
	Significantly different (P < 0.05)?	Yes		Significantly different (P < 0.05)?	Yes
	One- or two-tailed P value?	Two-tailed		One- or two-tailed P value?	Two-tailed
	t, df	t=11.21, df=4		t, df	t=8.468, df=4

## Sheet: Supplementary Figure 10
	H1	H2	H3	H4	H5	H6	H7	H8	H9	H10	H11	H12	H13	H14	H15
	39660	27180	17300	42090	108800	36460	68020	21870	2575000	33050	415800	41720	16340	14920	524700
	32840	42700	21520	39200	168000	29510	78000	15960	2971200	34520	585100	51780	21050	24120	858400

[truncated: 13 more sheets: Supplementary Figure 11, Supplementary Figure 13, Supplementary Figure 14, Supplementary Figure 15, Supplementary Figure 16, Supplementary Figure 17, Supplementary Figure 19, Supplementary Figure 20, Supplementary Figure 21, Supplementary Figure 22, Supplementary Figure 26, Supplementary Figure 27, Supplementary Figure 28]
